# Supplementary material for: Active Constituents and Mechanisms of Xinshubao Tablets in Coronary Vasorelaxation
Source: Pharmaceuticals (Basel). 2026 Apr 29;19(5):704. doi: 10.3390/ph19050704 (PMC13210279; doi:10.3390/ph19050704)
Supplement: Supplementary file 1 [file pharmaceuticals-19-00704-s001.zip]

Archive with 3 entries (2 files):
- pharmaceuticals-4232773-supplementary/
- pharmaceuticals-4232773-supplementary/Figure S1.pdf
- pharmaceuticals-4232773-supplementary/Table S1.pdf
